# Supplementary material for: ULI-ssDRIP-seq revealed R-loop dynamics during vertebrate early embryogenesis
Source: Cell Insight. 2024 Jun 1;3(4):100179. doi: 10.1016/j.cellin.2024.100179 (PMC11225018; doi:10.1016/j.cellin.2024.100179)
Supplement: Multimedia component 3 [file mmc3.zip]

Archive with 1 entries (1 files):
- Supplementary Materials-Tables_V3.rar
